# Supplementary material for: Magnesium Foliar Supplementation Increases Grain Yield of Soybean and Maize by Improving Photosynthetic Carbon Metabolism and Antioxidant Metabolism
Source: Plants (Basel). 2021 Apr 19;10(4):797. doi: 10.3390/plants10040797 (PMC8072903; doi:10.3390/plants10040797)
Supplement: Supplementary file 1 [file plants-10-00797-s001.zip]

Archive with 1 entries (1 files):
- plants-1168953-supplementary.pdf
